# Supplementary material for: OMICs, Epigenetics, and Genome Editing Techniques for Food and Nutritional Security
Source: Plants (Basel). 2021 Jul 12;10(7):1423. doi: 10.3390/plants10071423 (PMC8309286; doi:10.3390/plants10071423)
Supplement: Supplementary file 1 [file plants-10-01423-s001.zip]

Archive with 1 entries (1 files):
- plants-1239217-supplementary.pdf
